# Supplementary material for: Methanol-driven esterification of volatile short-chain fatty acids in thermal desorption-based analysis
Source: Commun Chem. 2026 Apr 1;9:189. doi: 10.1038/s42004-026-01998-5 (PMC13213016; doi:10.1038/s42004-026-01998-5)
Supplement: Supplementary file 3 — Supplementary Data 1 [file 42004_2026_1998_MOESM3_ESM.xlsx]

## Sheet: Figure 1B
Time (min)	Acetic Acid	Methyl Acetate
0	2230	5.15
10	2440	6.86
20	3100	4.84
30	3600	5.2
40	3870	6.48
50	4030	4.82
60	4020	4.17
70	4050	5.9
80	4000	4.43

## Sheet: Figure 1C
Time (min)	Propanoic Acid	Methyl Propanoate
10	7460	16.3
20	8640	8.29
30	8870	18.3
40	8970	15.2
50	8970	15.2
60	9070	21.3
70	9110	17
80	9120	16.9
90	9190	12.1
100	9210	9.58
110	9200	13.6
120	9240	11.9
130	9290	15.3
140	9150	14.6
150	9310	13.8
160	9220	13.3
170	9350	14.2
180	9230	13
190	9230	13
200	9170	10.6
210	9160	18.7
220	9220	16.9
230	9290	13.1
240	9180	16.7
250	9170	20.7
260	9140	9.06
270	9280	10.2
280	9300	11.2
290	9190	16.2
300	9140	13.2
310	9310	12
320	9210	6.97

## Sheet: Figure 1D
Time (min)	Butanoic Aicd	Methyl Butanoate
10	30700	35.1
20	31200	30.6
30	31200	32.4
40	31600	30.9
50	31400	30.2
60	31500	43.6
70	31900	30.9
80	32000	35.3
90	31900	29.8
100	31800	29.3
110	32100	26.7
120	32200	37.2
130	32200	35.5
140	32100	30.5
150	32300	29.3
160	32400	31.3
170	32300	30.4
180	32400	26.3
190	32500	31.7
200	32300	29.6
210	32600	32.2
220	32500	22.4
230	32800	21.9
240	32600	34.3
250	32900	28.2
260	32600	34.8
270	32600	26.5
280	32800	39.3
290	32600	26.3
300	32900	33

## Sheet: Figure 1E
Time (min)	Pentanoic acid	Methyl Pentanoate
10	2230	18.4
20	3240	18.9
30	3620	25.4
40	3770	25
50	3830	34.7
60	3830	35.7
70	3860	17.7
80	3860	26.3
90	3850	26.1
100	3910	26.5
110	3900	25.1
120	3900	27.4
130	3950	29.4
140	3970	24.2
150	3930	25.8
160	3910	27.1
170	3930	29.2
180	3970	15.2
190	4000	19.9
200	3990	18.9
210	4060	22.8
220	3920	23.2
230	4050	23.5
240	4000	17.3
250	4020	22.9
260	4190	28.5
270	4110	18.9
280	4080	18.6
290	4090	16.7
300	4250	24.5
310	4140	22.2
320	4190	22.1
330	4170	19.1

## Sheet: Figure 1F
Time (min)	Hexanoic Acid	Methyl Hexanoate
0	4530	152
10	4810	147
20	4870	155
30	4950	159
40	4930	151
50	4930	151
60	5010	151
70	4980	153
80	5020	155
90	5010	155
100	5060	147
110	5010	142
120	5010	147
130	5050	143
140	5050	185
150	5020	154
160	5030	155
170	4990	152
180	5060	154
190	5080	154
200	5000	144
210	5050	154
220	5040	154
230	5100	146
240	5100	160
250	5090	142
260	4990	144
270	5090	142
280	5140	184
290	5060	148
300	5090	158

## Sheet: Figure 1H
Time (min)	Acetic Acid	Methyl Acetate
0	18.8	3.51
15	285	54.7
30	616	138
45	1300	280
60	1900	418
75	2280	598
90	2640	758
105	2830	899
120	3000	1090
135	3120	1250
150	3210	1360
175	3270	1470
180	3350	1630
195	3380	1950
210	3470	2060
225	3510	2270
240	3480	2340
255	3540	2470
270	3560	2560
285	3540	2660
300	3600	2760

## Sheet: Figure 1I
Time (min)	Propanoic Acid	Methyl Propanoate
0	18.3	5.7
10	16.5	9.84
20	16.8	11.4
30	24.6	15.6
40	189	38
50	967	83.3
60	2010	118
70	2010	118
80	3820	197
90	4450	244
100	4980	286
110	5600	327
120	5990	359
130	6300	395
140	6610	412
150	6940	463
160	7200	510
170	7340	545
180	7490	603
190	7660	605
200	7810	637
210	7960	685
220	8070	837
230	8130	726
240	8290	753
250	8240	913
260	8470	949
270	8580	982
280	8680	1020
290	8640	1030
300	8640	1120
310	8780	1120
320	8750	1090
330	8860	1180
340	8980	1190
350	9040	1220
360	9030	1230
370	9190	1260
380	9290	1300
390	9200	1300
400	9400	1330
410	9290	1330
420	9380	1370
430	9430	1380
440	9500	1400
450	9560	1420
460	9560	1450
470	9530	1440
480	9720	1480
490	9600	1470
500	9760	1530
510	9840	1530
520	9800	1550
530	9940	1570
540	9940	1600
550	9870	1600
560	9990	1630
570	10000	1650
580	10100	1670
590	10100	1670
600	10100	1710
610	10400	1710
620	10300	1740
630	10400	1750
640	10500	1790
650	10600	1780
660	10600	1830
670	10500	1840
680	10600	1880
690	10500	1900
700	10600	1880
710	10600	1920
720	10500	1910
730	10600	1920
740	10700	1950
750	10800	1910
760	10700	1950
770	10700	1990
780	10600	1980
790	10800	2020
800	10900	2010
810	10800	2010
820	10800	2010
830	11100	2020
840	10900	2040
850	10900	2060
860	11100	2070
870	10900	2110
880	11100	2100
890	11100	2130
900	11200	2120
910	11100	2120
920	11200	2150
930	11300	2160
940	11300	2180
950	11400	2190
960	11400	2200
970	11400	2220
980	11500	2240
990	11500	2260
1000	11400	2250
1010	11500	2260
1020	11500	2260
1030	11500	2290
1040	11600	2290
1050	11600	2330
1060	11700	2300
1070	11600	2340
1080	11800	2380
1090	11900	2370
1100	11700	2360
1110	11800	2360
1120	11900	2410
1130	11800	2410
1140	12000	2430
1150	11800	2420
1160	11900	2460

## Sheet: Figure 1J
Time (min)	Butanoic Acid	Methyl Butanoate
0	21.8	4.01
10	37.4	8.1
20	75.9	13.5
30	114	24.2
40	192	40
50	391	63.2
60	761	90.3
70	1240	129
80	1740	161
90	2220	195
100	2580	239
110	2930	256
120	3220	296
130	3550	327
140	3760	357
150	4080	381
160	4200	410
170	4410	459
180	4640	470
190	4850	514
200	5010	543
210	5040	563
220	5250	579
230	5310	628
240	5530	649
250	5620	687
260	5760	716
270	5820	736
280	5910	765
290	5500	776
300	6070	836
310	6230	882
320	6380	959
330	6550	981
340	6610	1000
350	6690	1030
360	6760	1070
370	6870	1100
380	7050	1140
390	7180	1160
400	7200	1210
410	7340	1230
420	7390	1260
430	7380	1280
440	7510	1290
450	7600	1340
460	7640	1340
470	7840	1370
480	7840	1440
490	7990	1480
500	8010	1500
510	8140	1520
520	8180	1540
530	8300	1580
540	8370	1590
550	8450	1610
560	8520	1620
570	8670	1670
580	8580	1720
590	8690	1730
600	8740	1750
610	9010	1790
620	8920	1810
630	9140	1820
640	9180	1870
650	9270	1900
660	9250	1940
670	9430	1990
680	9370	2020
690	9470	2030
700	9470	2040
710	9620	2050
720	9680	2090
730	9750	2110
740	9650	2120
750	9710	2180
760	9810	2200
770	9890	2200
780	9970	2230
790	10000	2280
800	10100	2280
810	10200	2290
820	10300	2290
830	10300	2360
840	10200	2350
850	10400	2400
860	10500	2420
870	10600	2420
880	10500	2440
890	10700	2450
900	10600	2450
910	10700	2500
920	10600	2490
930	10800	2560
940	10900	2570
950	10900	2580
960	10900	2630
970	11100	2600
980	11100	2680
990	11200	2670
1000	11300	2730
1010	11300	2710
1020	11100	2720
1030	11300	2730
1040	11300	2760
1050	11500	2800
1060	11400	2820
1070	11600	2860
1080	11500	2860
1090	11600	2900
1100	11700	2870
1110	11700	2940
1120	11700	2910

## Sheet: Figure 1K
Time (min)	Pentanoic Acid	Methyl Pentanoate
0	33	5.33
10	35.9	5.21
20	36.2	6.23
30	39.4	8.61
40	47.4	16.3
50	82.3	33.7
60	144	54.4
70	263	82.5
80	447	134
90	810	169
100	1330	206
110	1800	250
120	2210	288
130	2480	331
140	2780	364
150	2970	417
160	3210	457
170	3320	497
180	3540	546
190	3680	579
200	3830	614
210	3920	660
220	3990	704
230	4140	738
240	4250	782
250	4360	825
260	4450	846
270	4510	901
280	4650	947
290	4770	986
300	4800	1030
310	4910	1070
320	5020	1110
330	5120	1130
340	5070	1190
350	5160	1240
360	5310	1280
370	5340	1330
380	5480	1350
390	5500	1380
400	5580	1410
410	5720	1480
420	5780	1510
430	5780	1550
440	5890	1620
450	5910	1650
460	6030	1710
470	6100	1740
480	6100	1790
490	6090	1790
500	6300	1840
510	6230	1870
520	6400	1930
530	6430	1950
540	6490	2000
550	6400	2030
560	6630	2060
570	6540	2110
580	6560	2150
590	6710	2180
600	6760	2230
610	6740	2270
620	6830	2310
630	6720	2340
640	6970	2390
650	6900	2410
660	7030	2460
670	7070	2460
680	7070	2240
690	7120	2580
700	7200	2400
710	7200	2310
720	7240	2340
730	7350	2360
740	7490	2440
750	7520	2470
760	7590	2560
770	7700	2590
780	7650	2590
790	7790	2590
800	7650	2600
810	7730	2650
820	7720	2670
830	7750	2710
840	7790	2730
850	7710	2800
860	7860	2830
870	7790	2850
880	7880	2850
890	8020	2860
900	7960	3320
910	7970	3350
920	7980	3390
930	7880	3400
940	8010	3450
950	8010	3470
960	8070	3480
970	8130	3530
980	8080	3540
990	8050	3180
1000	8180	3180
1010	8170	3250
1020	8200	3690
1030	8200	3260
1040	8270	3280
1050	8390	3340
1060	8390	3390
1070	8460	3860
1080	8360	3410
1090	8490	3450
1100	8540	3480
1110	8550	3520
1120	8690	3520

## Sheet: Figure 1L
Time (min)	Hexanoic Acid	Methyl Hexanoate
0	35	2.93
10	26.4	4.13
20	23.9	4.5
30	20.9	5.47
40	19.5	8.68
50	18.9	13
60	23.3	19.1
70	21.9	25.1
80	26.1	35.4
90	31.2	43
100	42.2	56.9
110	52.2	65.3
120	69.8	90.9
130	81.9	113
140	111	135
150	145	126
160	183	148
170	237	160
180	301	172
190	362	200
200	405	207
210	475	227
220	522	244
230	582	252
240	638	283
250	692	294
260	718	298
270	756	314
280	802	348
290	830	365
300	872	386
310	913	406
320	912	425
330	971	433
340	963	453
350	1030	448
360	1010	491
370	1070	475
380	1060	519
390	1120	531
400	1130	551
410	1180	557
420	1200	582
430	1200	588
440	1200	609
450	1240	628
460	1280	626
470	1290	670
480	1310	670
490	1350	718
500	1380	713
510	1380	756
520	1360	754
530	1410	770
540	1390	802
550	1390	780
560	1430	819
570	1430	843
580	1440	867
590	1440	876
600	1450	882
610	1460	898
620	1490	921
630	1510	932
640	1490	940
650	1520	961
660	1530	1000
670	1540	1000
680	1500	1020
690	1540	1010
700	1540	1030
710	1560	1060
720	1570	1080
730	1620	1090
740	1650	1120
750	1650	1130
760	1650	1140
770	1670	1170
780	1650	1170
790	1680	1200
800	1690	1230
810	1700	1210
820	1720	1240
830	1720	1230
840	1720	1280
850	1730	1280
860	1770	1300
870	1760	1320
880	1790	1320
890	1780	1330
900	1770	1380
910	1790	1390
920	1830	1400
930	1800	1410
940	1820	1420
950	1840	1440
960	1830	1460
970	1830	1500
980	1890	1640
990	1860	1730
1000	1880	1750
1010	1930	1750
1020	1910	1750

[truncated: 12 more sheets: Figure 2A, Figure 2B, Figure 2C, Figure 2D, Figure 2E, Figure 3A, Figure 3B, Figure 3C, Figure 3D, Figure 4A, Figure 4B, Figure 4C]
